# Supplementary material for: Impact of Emission Standards on Fine Particulate Matter Toxicity: A Long-Term Analysis in Los Angeles
Source: Toxics. 2025 Feb 18;13(2):140. doi: 10.3390/toxics13020140 (PMC11861624; doi:10.3390/toxics13020140)
Supplement: Supplementary file 1 [file toxics-13-00140-s001.zip]

Archive with 1 entries (1 files):
- Supplementary info.pdf
